# Supplementary material for: Potential of novel Mycobacterium tuberculosis infection phase-dependent antigens in the diagnosis of TB disease in a high burden setting
Source: BMC Infect Dis. 2012 Jan 20;12:10. doi: 10.1186/1471-2334-12-10 (PMC3282638; doi:10.1186/1471-2334-12-10)
Supplement: Additional file 1 — Table S1. Details of the M.tb well-characterized antigens evaluated in the study. *Antigen 85 A and B were tested together in culture, hence assigned the same study code, p = peptide pool. [file 1471-2334-12-10-S1.XLSX]

## Sheet: Sheet1
Supplementary table 1: Details of the M.tb well-characterized antigens evaluated in the study
Study Code	Accession number	Description	M. tb Gene region	Protein length (aa)	Batch No
N25 (p)	Rv0288	Low molecular weight protein antigen 7 esxH (10kd antigen) (CFP-7, TB10.4)	esxH	96	41111
7*	Rv3804c	Secreted antigen 85-A FBPA (mycolyl-transferase 85-A)	fbpA	338	41007
7*	Rv1886c	Secreted antigen 85-B FBPB (mycolyl-transferase 85B)	fbpB	325	50409
25	Rv3875	6KD early secretory antigenic target ESXA (ESAT-6)	esxA	95	51202
10	Rv0440	60KD chaperonin 2 GROEL2 -Heat shock protein 65 (HSP65)	groEL2	540	51016
13	ESAT6/CFP10	ESAT-6 and CFP-10 fusion protein			40101
65	Rv3019c	Secreted ESAT-6 (ESXR-TB10.3)	esxR	96	30411
N30 (p)	Rv2654c	Possible phiRv2 prophage protein	-	81
* Antigen 85A and B were tested together in culture, hence assigned the same study code
(p)=peptide pool
