# Supplementary material for: Potential of novel Mycobacterium tuberculosis infection phase-dependent antigens in the diagnosis of TB disease in a high burden setting
Source: BMC Infect Dis. 2012 Jan 20;12:10. doi: 10.1186/1471-2334-12-10 (PMC3282638; doi:10.1186/1471-2334-12-10)
Supplement: Additional file 2 — Table S2. Details of the DosR regulon encoded antigens evaluated in the study. [file 1471-2334-12-10-S2.XLSX]

## Sheet: Sheet1
Supplementary table 2: Details of the DosR regulon encoded antigens evaluated in the study
Study Code	Accession number	Description	M. tb gene region	Protein length (aa)	Batch No
3	Rv2628	Hypothetical protein	-	120	50713
4	Rv2626c	Hypothetical protein(CBS pair – binding/regulation, euk)	-	143	30229
5	Rv2031c	Heat shock protein HSPX (alpha crystalline homolog) 14kd antigen Hsp16.3	acr	144	50706
6	Rv1733c	Probable conserved transmembrane protein		210	51105
8	Rv2029c	Probable phosphofructokinase (pfkB)	pfkB	339	50714
9	Rv2627c	Hypothetical protein	-	413	50705
11	Rv0569	Conserved hypothetical protein	-	88	51104
14	Rv2623	Hypothetical protein TB31.7 (universal stress protein)	TB31.7	297	30312
15	Rv0079	Hypothetical protein	-	273	30515
16	Rv0080	Conserved hypothetical protein		152	50209
17	Rv0081	Probable transcriptional regulatory protein	-	114	50212
18	Rv0571c	Conserved hypothetical protein		443	50601
19	Rv1738	Conserved hypothetical protein-member of the ACGs	-	94	30210
20	Rv3134c	Conserved hypothetical protein-USPA		268	41208
21	Rv3132c	Two component sensor histidine kinase	devS	578	30612
22	Rv3133c	Two component transcriptional regulatory protein	dosR	217	30404
26	Rv0570-C	Rv0570 C-terminal part	nrdF	692	50611
27	Rv570-N	Rv0570 N-terminal part			50604
28	Rv0572c	Hypothetical protein		113	30403
29	Rv0573c	Conserved hypothetical protein		463	50307
30	Rv574c	Conserved hypothetical protein		380	50509
31	Rv1734c	Conserved hypothetical protein		80	50306
32	Rv1735c	Hypothetical membrane protein		165	51012
33	Rv1736c-C	Rv1736c C- terminal			50605
34	Rv1736c-N	Rv1736c N- terminal			50702
35	Rv1737c	Possible nitrite/nitrate transporter	narK2	395	51201
36	Rv1812c	Probable dehydrogenase		400	50415
37	Rv1813c	Hypothetical protein		143	31205
38	Rv1996	Hypothetical protein (USP)		317	30311
39	Rv1997-C	Rv1997 C-terminal part	ctpF		50703
40	Rv1997-N	Rv1997 N-terminal part			50603
41	Rv1998c	Conserved hypothetical protein		258	50501
42	Rv2003c	Conserved hypothetical protein		285	50411
43	Rv2004c	Conserved hypothetical protein		498	50416
44	Rv2005c	Hypothetical protein (USP- like)		295	50410
66	Rv2006	Probable trehalose-6-Phosphate phosphatase OTSBI	otsB1	1327	50506
67	Rv2007c	Probable ferredoxin	fdxA	114	41206
68	Rv2028c	Conserved hypothetical protein - USPA		279	50412
69	Rv2030c	Conserved hypothetical protein		681	30128
70	Rv2032	Conserved hypothetical protein Acg (nitroreductase)	acg	331	20919
71	Rv2624c	Conserved hypothetical protein – USPA		272	30308
72	Rv2625c	Probable conserved trans-membrane protein		393	50610
73	Rv2629	Hypothetical protein (peptide release factor erFI)	-	374	50417
74	Rv2630	Hypothetical protein		179	50701
75	Rv2631	Conserved hypothetical protein		432	50510
76	Rv3126c	Hypothetical protein		104	30304
77	Rv3127	Hypothetical protein (possible nitroreductase)		344	30231
78	Rv3128c	Conserved hypothetical protein		337	50502
79	Rv3129	Conserved hypothetical protein		110	30129
80	Rv3130c	Hypothetical protein (diacyl glycerol acyltransferase)	tgsI	463	30706
81	Rv3131	Hypothetical protein (possible nitroreductase NfnB)	bfnB	332	21003
