# Supplementary material for: Potential of novel Mycobacterium tuberculosis infection phase-dependent antigens in the diagnosis of TB disease in a high burden setting
Source: BMC Infect Dis. 2012 Jan 20;12:10. doi: 10.1186/1471-2334-12-10 (PMC3282638; doi:10.1186/1471-2334-12-10)
Supplement: Additional file 3 — Table S3. Description of the TB reactivation antigens evaluated in the study. [file 1471-2334-12-10-S3.XLSX]

## Sheet: Sheet1
Supplementary table 3: Description of the TB reactivation antigens evaluated in the study
Study Code	Accession number	Description	M. tb gene region	Protein length (aa)	Batch No
45	Rv0140	Conserved hypothetical protein	-	126	40528
46	Rv0246	Probable conserved integral membrane protein	-	436	50111
47	Rv0251c	Possible heat shock protein	hsp	159	40536
48	Rv0331	Putative dehydrogenase	-	388	40521
49	Rv0384c	Heat shock protein-endopeptidase ATP binding protein	clpB	848	40722
50	Rv0753c	Methylmalmonate semialdehyde dehydrogenase	mmsA	510	40611
51	Rv1073	Conserved hypothetical protein	-	283	40630
52	Rv1115	Possible exported protein	-	232	50403
53	Rv1130	Hypothetical protein (2-methyl-citrate dehydratase)	prpD	526	40803
54	Rv1131	Cytrate synthase 3	gltA1	393	50207
55	Rv1471	Thioredoxin reductase	trxB	123	40605
56	Rv1717	Hypothetical protein	-	116	40540
57	Rv1874	Hypothetical protein	-	228	40616
58	Rv1875	Conserved hypothetical protein	-	147	40524
59	Rv2090	Probable 5’-3’ exonuclease	-	393	40703
60	Rv2465c	Phosphopentose isomerase	rpi	162	40613
61	Rv2466c	Conserved hypothetical protein	-	207	40515
62	Rv3054c	Conserved hypothetical protein	-	184	40532
63	Rv3223c	ECF subfamily sigma subunit-RNA polymerase sigma factor	sigH	216	40522
64	Rv3307	Probable purine nucleoside phosphorylase	deoD	268	40618
82	Rv3463	Probable neuraminidase	-	285	40620
83	Rv3862c	Possible transcriptional regulatory protein	WHIB6	116	40517
91	Rv3407	Conserved hypothetical protein	-	99
(p) = peptide pool
