# Supplementary material for: Potential of novel Mycobacterium tuberculosis infection phase-dependent antigens in the diagnosis of TB disease in a high burden setting
Source: BMC Infect Dis. 2012 Jan 20;12:10. doi: 10.1186/1471-2334-12-10 (PMC3282638; doi:10.1186/1471-2334-12-10)
Supplement: Additional file 4 — Table S4. Description of the resuscitation promoting factors evaluated in the study. [file 1471-2334-12-10-S4.XLSX]

## Sheet: Sheet1
Supplementary table 4: Description of the resuscitation promotion factors evaluated in the study
Study Code	Accession number	Description	M. tb gene region	Protein length (aa)	Batch no
84	Rv0867c	Possible conserved trans-membrane protein (tryglycosylase, rpfA)	rpfA	407	51106
85	Rv1009	Probable resuscitation-promoting factor rpfB (transglycosylase, C5 adhesion domain)	rpfB	362	51013
86	Rv1884c	Probable resuscitation-promoting factor rpfC(transglycosylase)	rpfC	176	51107
87	Rv2389c	Probable resuscitation-promoting factor rpfD (transglycolase)	rpfD	154	51108
88	Rv2450c	Probable resuscitation-promoting factor rpfE (transglycosylase)	rpfE	172	51109
