# Supplementary material for: Potential of novel Mycobacterium tuberculosis infection phase-dependent antigens in the diagnosis of TB disease in a high burden setting
Source: BMC Infect Dis. 2012 Jan 20;12:10. doi: 10.1186/1471-2334-12-10 (PMC3282638; doi:10.1186/1471-2334-12-10)
Supplement: Additional file 5 — Table S5. Description of the other M. tb stress induced proteins evaluated in the study. [file 1471-2334-12-10-S5.XLSX]

## Sheet: Sheet1
Supplementary table 5: Description of the other M. tb stress induced proteins evaluated in the study
Study Code	Accession number	Description	M. tb gene region	Protein length (aa)	Batch No
N1	Rv0244	Probable Acyl-coA dehydrogenase	fadE5	611	61002
N2	Rv0352	Probable chaperone protein	dnaJ1	395	61013
N3	Rv0353	Probable heat shock protein transcriptional repressor	hspR	126	61005
N4	Rv0711-C	Possible arylsulfatase	atsA	787	61014
N5	Rv0711-N	Possible arylsulfatase			61001
N6	Rv0767	Conserved hypothetical protein	Rvo767	213	61010
N7	Rv0839	Conserved hypothetical protein		270	60604
N8	Rv1528	Probable conserved polyketide synthase	papA4	165	60606
N9	Rv1908-C	Catalase-peroxidase-peroxynitritase T katG	KatG	740	60705
N10	Rv1908-N	Catalase-peroxidase-peroxynitritase T	KatG		60704
N11	Rv1909	Ferric uptake regulation protein	furA	150	60702
N12	Rv1945	Conserved hypothetical protein		454	60902
N13	Rv2382c	Polyketide synthase	mbtC	444	60703
N14	Rv2383c-C	Phenyloxazoline synthase	mbtB	1414	61006
N15	Rv2383c-N	Phenyloxazoline synthase			60903
N16	Rv2745c	Possible transcriptional regulatory protein	-	112	61103
N17	Rv2913	Possible D-amino acid amonohydrolase	-	611	61007
N18	Rv2987c	Probable 3-isopropylmalate dehydratase	leuD	198	60605
N19	Rv2988c	Probable 3-isopropylmalate dehydratase	leuC	473	60404
N20	Rv2989	Probable transcriptional regulatory protein		233	61009
N21	Rv3229	Possible lenoleoyl-coA desaturase	desA3	427	61106
N22	Rv3654	Conserved hypothetical protein	-	84	61104
N23	Rv3710	2-isoprolmalate synthase	leuA	644	60904
N24	Rv3840	Possible transcriptional regulatory protein	-	137	61003
