# Supplementary material for: Potential of novel Mycobacterium tuberculosis infection phase-dependent antigens in the diagnosis of TB disease in a high burden setting
Source: BMC Infect Dis. 2012 Jan 20;12:10. doi: 10.1186/1471-2334-12-10 (PMC3282638; doi:10.1186/1471-2334-12-10)
Supplement: Additional file 6 — Table S6. Description of the starvation antigens evaluated in the study. [file 1471-2334-12-10-S6.XLSX]

## Sheet: Sheet1
Supplementary table 6: Description of the starvation antigens evaluated in the study
Study Code	Accession number	Description	M. tb gene region	Protein length (aa)
N29 (p)	Rv2653c	Possible phiRv2 prophage protein		107
N30 (p)	Rv2654c	Possible phiRv2 prophage protein	-	81
N31(p)	Rv2657c	Possible phiRv2 prophage protein		86
N32 (p)	Rv2659c	Probable phiRv2 prophage integrase (pool A)	-	375
N33 (p)	Rv2659c	Probable phiRv2 prophage integrase (pool B)
N34 (p)	Rv2659c	Probable phiRv2 prophage integrase (pool C)
N36 (p)	Rv2661c	Hypothetical protein		129
N37 (p)	Rv2662	Hypothetical protein		90
N38 (p)	Rv2663	Hypothetical protein		77
(p)=peptide pool
