# Supplementary material for: Potential of novel Mycobacterium tuberculosis infection phase-dependent antigens in the diagnosis of TB disease in a high burden setting
Source: BMC Infect Dis. 2012 Jan 20;12:10. doi: 10.1186/1471-2334-12-10 (PMC3282638; doi:10.1186/1471-2334-12-10)
Supplement: Additional file 8 — Table S8. Median levels of IFN-γ (pg/ml) and Inter quartile range (25th to 75th percentile, in parenthesis) elicited upon stimulation of whole blood with different M.tb infection phase-dependent antigens and abilities to discriminate between pulmonary TB disease (in 23 cases) and no TB disease (in 19-21 household contacts). AUC = Area under the curve, 95% CI = 95% Confidence interval. The p-values shown are Mann Whitney U test P values for differences between the TB cases and HHCs. The cut-off values are for the sensitivity and specificity for TB disease. Antigens were sorted according to AUC (highest to lowest) for discriminating between TB disease and no TB disease. [file 1471-2334-12-10-S8.XLSX]

## Sheet: Supplementary table 8
Supplementary table 8: Median levels of IFN-γ (pg/ml) and Inter quartile range (25th to 75th percentile, in parenthesis) elicited upon stimulation of whole blood with different M. tuberculosis infection phase-dependent antigens and abilities to discriminate between pulmonary TB disease (in 23 cases) and no TB disease (in 19-21 household contacts). AUC = Area under the curve. 95% CI = 95% Confiden…
Study Code	Antigen name	TB cases	HHcs	P-value	Median levels in HHCs	Median levels in TB	AUC	95% CI of AUC	Cut-off value	Sensitivity (%)	95% CI of Sensitivity	Specificity (%)	95% CI of Specificity	Likelihood ratio
84	Rv0867c			0.0007	52.2 (15.2-137.7)	0 (0-0)	0.8	0.66 - 0.94	< 1.2	78.26	56.3% - 92.5%	85	62.1% - 96.8%	5.22
85	Rv1009			0.001	27.2 (1-103.2)	0 (0-0)	0.7891	0.65 - 0.93	< 0.3	78.26	56.3% - 92.5%	80	56.3% - 94.3%	3.91
87	Rv2389c			0.002	25.8 (2.7-98.1)	0 (0-0)	0.7783	0.63 - 0.92	< 0.9	78.26	56.3% - 92.5%	80	56.3% - 94.3%	3.91
66	Rv2006			0.002	12.3 (2.2-52.3)	0 (0-0)	0.7739	0.62 - 0.92	< 1	82.61	61.2% - 95.1%	80	56.3% - 94.3%	4.13
70	Rv2032			0.002	17.7 (0-29.0)	0 (0-0)	0.7717	0.62 - 0.92	< 0.1	82.61	61.2% - 95.1%	70	45.7% - 88.1%	2.75
88	Rv2450c			0.003	29.2 (11.9-127.4)	0 (0-20.2)	0.763	0.61 - 0.91	< 10.3	73.91	51.6% - 89.8%	80	56.3% - 94.3%	3.7
38	Rv1996			0.004	5 (0.5-16.8)	0 (0-0)	0.7505	0.60 - 0.91	< 0.5	82.61	61.2% - 95.1%	76.19	52.8% - 91.8%	3.47
72	Rv2625c			0.007	17.3 (0-48.3)	0 (0-0)	0.737	0.58 - 0.89	< 6.1	82.61	61.2% - 95.1%	70	45.7% - 88.1%	2.75
67	Rv2007c			0.01	0.7 (0-25.0)	0 (0-0)	0.7272	0.57 - 0.89	< 0.1	91.3	72.0% - 98.9%	55	31.5% - 76.9%	2.03
71	Rv2624c			0.01	3.4 (0-23.5)	0 (0-0)	0.7272	0.57 - 0.89	< 1.	91.3	72.0% - 98.9%	55	31.5% - 76.9%	2.03
86	Rv1884c			0.012	4.0(0-58.2)	0 (0-0)	0.7239	0.56 - 0.88	< 1.3	86.96	66.4% - 97.2%	60	36.1% - 80.9%	2.17
73	Rv2629			0.02	3.2 (0-23.6)	0 (0-0)	0.7076	0.54 - 0.87	< 1.3	91.3	72.0% - 98.9%	55	31.5% - 76.9%	2.03
17	Rv0081			0.02	5.5 (0-52.1)	0 (0-0)	0.7065	0.54 - 0.87	< 9.4	95.65	78.1% - 99.9%	50	27.2% - 72.8%	1.91
54	Rv1131			0.02	31.2 (0-132.4)	0(0-2.4)	0.7054	0.54 - 0.87	< 6.9	78.26	56.3% - 92.5%	65	40.8% - 84.6%	2.24
68	Rv2028c			0.03	0 (0-14.0)	0 (0-0)	0.6935	0.53 - 0.86	< 2.3	95.65	78.1% - 99.9%	45	23.1% - 68.5%	1.74
75	Rv2631			0.03	0 (0-14.0)	0 (0-0)	0.6935	0.53 - 0.86	< 1.3	95.65	78.1% - 99.9%	45	23.1% - 68.5%	1.74
55	Rv1471			0.03	2 (0-7.5)	0(0-0)	0.6894	0.53 - 0.85	< 0.5	86.96	66.4% - 97.2%	57.14	34.0% - 78.2%	2.03
76	Rv3126c			0.03	4.6 (0-49.7)	0 (0-0)	0.6891	0.52 - 0.85	< 4.6	86.96	66.4% - 97.2%	50	27.2% - 72.8%	1.74
32	Rv1735c			0.04	12.0 (0-113.8)	0 (0-0)	0.677	0.51 - 0.84	< 6	82.61	61.2% - 95.1%	52.38	29.8% - 74.3%	1.73
20	Rv3134c			0.05	0 (0-22.2)	0 (0-0)	0.675	0.51 - 0.84	< 4.9	100	85.2% - 100.0%	35	15.4% - 59.2%	1.54
80	Rv3130c			0.05	0 (0-18.1)	0 (0-0)	0.675	0.50 - 0.84	< 1.1	91.3	72.0% - 98.9%	45	23.1% - 68.5%	1.66
74	Rv2630			0.06	0 (0-14.0)	0 (0-0)	0.6696	0.51 - 0.84	< 0.6	95.65	78.1% - 99.9%	40	19.1% - 64.0%	1.59
69	Rv2030c			0.06	9.0 (0-27.4)	0 (0-0)	0.6674	0.50 - 0.83	< 4.3	78.26	56.3% - 92.5%	60	36.1% - 80.9%	1.96
25	Rv3875(ESAT-6)			0.5	245.4 (19.7-940.4)	51.5 (0-394.3)	0.6615	0.50 - 0.82	< 116.1	60.87	38.5% - 80.3%	71.43	47.8% - 88.7%	2.13
8	Rv2029c			0.07	0 (0-0)	0 (0-140.6)	0.6609	0.50 - 0.82	> 48.2	34.78	16.4% - 57.3%	95	75.1% - 99.9%	6.96
79	Rv3129			0.07	21.6 (0-46.7)	0 (0-13.4)	0.6609	0.49 - 0.83	< 16.1	82.61	61.2% - 95.1%	60	36.1% - 80.9%	2.07
24	PHA			0.04	972.2 (381.8-1995.0)	326.6 (177.6-984.4)	0.6575	0.50 - 0.81	< 100.4	21.74	7.5% - 43.7%	95.12	83.5% - 99.4%	4.46
77	Rv3127			0.08	0 (0-21.4)	0 (0-0)	0.6565	0.49 - 0.83	< 4.7	95.65	78.1% - 99.9%	35	15.4% - 59.2%	1.47
22	Rv3133c			0.08	0 (0-16.4)	0 (0-0)	0.6543	0.50 - 0.82	< 4.6	91.3	72.0% - 98.9%	40	19.1% - 64.0%	1.52
83	Rv3862c			0.09	0 (0-12)	0 (0-0)	0.65	0.48 - 0.81	< 1.4	91.3	72.0% - 98.9%	40	19.1% - 64.0%	1.52
81	Rv3131			0.1	0 (0-4.3)	0 (0-0)	0.6457	0.48 - 0.82	< 1.7	91.3	72.0% - 98.9%	40	19.1% - 64.0%	1.52
35	Rv1737c			0.1	0 (0-129.4)	0 (0-0)	0.6418	0.47 - 0.81	< 42.2	91.3	72.0% - 98.9%	38.1	18.1% - 61.6%	1.47
39	Rv1997c			0.11	0 (0-22)	0 (0-0)	0.6408	0.47 - 0.81	< 5.3	91.3	72.0% - 98.9%	38.1	18.1% - 61.6%	1.47
33	Rv1736c-C			0.11	0 (0-35.2)	0 (0-0)	0.6377	0.47 - 0.80	< 15	86.96	66.4% - 97.2%	42.86	21.2% - 66.0%	1.52
78	Rv3128c			0.15	0 (0-12.6)	0 (0-0)	0.6293	0.46 - 0.80	< 1.4	91.3	72.0% - 98.9%	35	15.4% - 59.2%	1.4
21	Rv3132c			0.15	0 (0-13.5)	0 (0-0)	0.6283	0.46 - 0.80	< 5.8	95.65	78.1% - 99.9%	30	11.9% - 54.3%	1.37
82	Rv3463			0.15	0 0-6.1)	0(0-0)	0.6283	0.46 - 0.80	< 2.3	95.65	78.1% - 99.9%	30	11.9% - 54.3%	1.37
13	ESAT6/CFP10			0.09	150.5 (13.9-928.2)	757.7 (182-2043)	0.6278	0.49 - 0.77	> 2598	13.04	2.8% - 33.6%	97.62	87.4% - 99.9%	5.48
52	Rv1115			0.2	0 (0-39.5)	0 (0-0)	0.6128	0.44 - 0.78	< 5.3	86.96	66.4% - 97.2%	38.1	18.1% - 61.6%	1.4
N1	Rv0244			0.34	0(0-0)	0 (0-0)	0.6087	0.40 - 0.81	> 0.1	21.74	7.5% - 43.7%	88.9	51.8% - 99.7%	1.96
6	Rv1733c			0.23	16.7 (0-71.2)	0 (0-54.3)	0.6065	0.44 - 0.78	< 7.1	69.57	47.1% - 86.8%	55	31.5% - 76.9%	1.55
N18	Rv2987c			0.44	0 (0-0)	0 (0-42)	0.5894	0.37 - 0.80	> 16.6	30.43	13.2% - 52.9%	88.89	51.8% - 99.7%	2.74
N3	Rv0353			0.45	0(0-0)	0 (0-0)	0.53	0.38 - 0.80	> 0.1	17.39	5.0% - 38.8%	88.9	51.8% - 99.7%	1.57
N4	Rv0711c			0.45	0(0-0)	0 (0-0)	0.587	0.38 - 0.80	> 0.1	17.39	5.0% - 38.8%	88.9	51.8% - 99.7%	1.57
91	Rv3407			0.34	0 (0-6)	0(0-0)	0.5848	0.41 - 0.76	< 0.5	82.61	61.2% - 95.1%	40	19.1% - 64.0%	1.38
N31	Rv2657c			0.36	0 (0-3.5)	0 (0-0)	0.5835	0.40 - 0.76	< 0.2	86.96	66.4% - 97.2%	31.58	12.6% - 56.6%	1.27
36	Rv1812c			0.35	0 (0-9.8)	0 (0-0)	0.5818	0.41 - 0.75	< 11.4	95.65	78.1% - 99.9%	23.81	8.2% - 47.2%	1.26
57	Rv1874			0.36	0(0-0)	0(0-9)	0.5807	0.41 - 0.75	> 28.9	8.696	1.1% - 28.0%	95.24	76.2% - 99.9%	1.83
58	Rv1875			0.38	0 (0-0)	0 (0-0)	0.5776	0.40 - 0.75	< 3.1	95.65	78.1% - 99.9%	19.05	5.4% - 41.9%	1.18
15	Rv0079			0.4	0 (0-0)	0 (0-0)	0.575	0.40 - 0.75	< 4.7	100	85.2% - 100.0%	15	3.2% - 37.9%	1.18
28	Rv0572c			0.42	0 (0-0)	0 (0-0)	0.5714	0.40 - 0.74	< 8	100	85.2% - 100.0%	14.29	3.0% - 36.3%	1.17
60	Rv2465c			0.42	0 (0-0)	0 (0-0)	0.5714	0.40 - 0.74	< 9.3	100	85.2% - 100.0%	14.29	3.0% - 36.3%	1.17
34	Rv1736c-N			0.43	0 (0-0)	0 (0-0)	0.5694	0.40 - 0.74	< 5.4	95.65	78.1% - 99.9%	19.05	5.4% - 41.9%	1.18
41	Rv1998c			0.43	0 (0-0)	0 (0-0)	0.5694	0.39 - 0.74	< 5.1	95.65	78.1% - 99.9%	19.05	5.4% - 41.9%	1.18
N25	Rv0288 (TB10.4)			0.46	25.6 (0-562.9)	12.2 (0-310.0)	0.5675	0.39 - 0.74	< 1.4	47.83	26.8% - 69.4%	68.42	43.5% - 87.4%	1.51
43	Rv2004c			0.44	0 (0-5.3)	0 (0-0)	0.5673	0.40 - 0.74	< 5.3	91.3	72.0% - 98.9%	23.81	8.2% - 47.2%	1.2
N2	Rv0352			0.57	0(0-0)	0 (0-0)	0.5652	0.35 - 0.78	> 0.1	13.04	2.8% - 33.6%	88.9	51.7% -99.7%	1.17
N16	Rv2745c			0.57	0(0-0)	0 (0-8)	0.5652	0.34 - 0.79	> 3.8	26.09	10.2% - 48.4%	88.89	51.8% - 99.7%	2.35
N37	Rv2662			0.47	0(0-0)	0 (0-0)	0.5652	0.39 - 0.74	> 0.6	17.39	5.0% - 38.8%	94.74	74.0% - 99.9%	3.3
37	Rv1813c			0.47	0 (0-24)	0 (0-0)	0.5642	0.39 - 0.74	< 12.7	91.3	72.0% - 98.9%	28.57	11.3% - 52.2%	1.28
N38	Rv2663			0.47	0(0-0)	0 (0-0)	0.5641	0.38 - 0.74	< 0.5	91.3	72.0% - 98.9%	21.05	6.1% - 45.6%	1.16
51	Rv1073			0.47	0 (0-0)	0 (0-0)	0.5631	0.39 - 0.73	> 25.2	17.39	5.0% - 38.8%	95.24	76.2% - 99.9%	3.65
65	Rv3019c (TB10.3)			0.5	11.6 (0-126.5)	0 (0-146.4)	0.563	0.39 - 0.74	< 0.9	56.52	34.5% - 76.8%	70	45.7% - 88.1%	1.88
40	Rv1997N			0.49	0 (0-23.6)	0 (0-0)	0.5611	0.39 - 0.73	< 8.7	86.96	66.4% - 97.2%	28.57	11.3% - 52.2%	1.22
7	Rv3804c+Rv1886c(Ag85/B)			0.5	0 (0-4.7)	0 (0-0)	0.5586	0.41 - 0.72	< 5.0	91.3	72.0% - 98.9%	24.24	11.1% - 42.3%	1.21
N32	Rv2659c pool A			0.53	0(0-0)	0 (0-0)	0.5572	0.38 - 0.73	< 1.3	91.3	72.0% - 98.9%	21.05	6.1% - 45.6%	1.16
29	Rv0573c			0.52	0 (0-7.4)	0 (0-0)	0.5569	0.38 - 0.73	< 13.7	91.3	72.0% - 98.9%	23.81	8.2% - 47.2%	1.2
48	Rv0331			0.52	0 (0-0)	0 (0-0)	0.5559	0.38 - 0.73	< 9.8	95.65	78.1% - 99.9%	19.05	5.4% - 41.9%	1.18
N12	Rv1945			0.66	0(0-0)	0 (0-0)	0.5507	0.33 - 0.77	> 7.1	21.74	7.5% - 43.7%	88.89	51.8% - 99.7%	1.96
14	Rv2623			0.57	0 (0-0)	(0 (0-0)	0.55	0.37 - 0.73	< 7.8	100	85.2% - 100.0%	10	1.2% - 31.7%	1.11
26	Rv0570c			0.59	0 (0-0)	0 (0-0)	0.5476	0.38 - 0.72	< 16.1	100	85.2% - 100.0%	9.524	1.2% - 30.4%	1.11
N10	Rv1908N			0.69	0(0-0)	0 (0-0)	0.5459	0.32 - 0.77	> 6.2	21.74	7.5% - 43.7%	88.89	51.8% - 99.7%	1.96
N11	Rv1909			0.69	0(0-0)	0 (0-0)	0.5459	0.32 - 0.77	> 5.6	21.74	7.5% - 43.7%	88.89	51.8% - 99.7%	1.96
N14	Rv2383c-C			0.69	0(0-9)	0 (0-0)	0.5459	0.31 - 0.78	< 16.5	91.3	72.0% - 98.9%	22.22	2.8% - 60.0%	1.17
19	Rv1738			0.61	0 (0-15.1)	0 (0-17.6)	0.5457	0.37 - 0.72	> 20.5	21.74	7.5% - 43.7%	95	75.1% - 99.9%	4.35
42	Rv2003c			0.6	0 (0-0)	0 (0-0)	0.5455	0.37 - 0.71	< 7.6	91.3	72.0% - 98.9%	19.05	5.4% - 41.9%	1.13
46	Rv0246			0.6	0 (0-0)	0 (0-0)	0.5455	0.37 - 0.72	< 10.8	91.3	72.0% - 98.9%	19.05	5.4% - 41.9%	1.13
N35	Rv2660			0.65	0(0-0)	0 (0-0)	0.5435	0.36 - 0.72	> 0.1	8.696	1.1% - 28.0%	94.7	73.9% - 99.9%	1.65
5	Rv2031c			0.64	0 (0-0)	0 (0-0)	0.5413	0.37 - 0.72	< 100.8	100	85.2% - 100.0%	15	3.2% - 37.9%	1.18
4	Rv2626c			0.66	0 (0-0)	0 (0-0)	0.5391	0.37 - 0.71	> 50.5	13.04	2.8% - 33.6%	95	75.1% - 99.9%	2.61
49	Rv0384c			0.66	0 (0-0)	0 (0-0)	0.5383	0.37 - 0.71	> 1.7	13.04	2.8% - 33.6%	95.24	76.2% - 99.9%	2.74
N6	Rv0767			0.77	0(0-0)	0 (0-0)	0.5354	0.31 - 0.76	> 3.2	18.18	5.2% - 40.3%	88.89	51.8% - 99.7%	1.64
N13	Rv2382c			0.79	0(0-0)	0 (0-0)	0.5314	0.31 - 0.75	> 9.7	17.39	5.0% - 38.8%	88.89	51.8% - 99.7%	1.57
N34	Rv2659c pool C			0.73	0(0-0)	0 (0-0)	0.5309	0.35 - 0.71	> 102.5	8.696	1.1% - 28.0%	94.74	74.0% - 99.9%	1.65
18	Rv0571c			0.73	0 (0-0)	0 (0-0)	0.5304	0.36 - 0.70	> 16.1	8.696	1.1% - 28.0%	95	75.1% - 99.9%	1.74
N33	Rv2659c pool B			0.75	0(0-0)	0 (0-0)	0.5286	0.35 - 0.71	< 2.7	91.3	72.0% - 98.9%	15.79	3.4% - 39.6%	1.08
N17	Rv2913			0.82	0(0-0)	0 (0-0)	0.5266	0.30 - 0.75	> 14.5	17.39	5.0% - 38.8%	88.89	51.8% - 99.7%	1.57
N19	Rv2988c			0.82	0(0-0)	0 (0-0)	0.5266	0.30 - 0.75	> 8.0	17.39	5.0% - 38.8%	88.89	51.8% - 99.7%	1.57
56	Rv1717			0.77	0 (0-0)	0 (0-0)	0.5259	0.35 - 0.70	> 20.0	17.39	5.0% - 38.8%	95.24	76.2% - 99.9%	3.65
16	Rv0080			0.78	0 (0-0)	0 (0-0)	0.525	0.35 - 0.70	< 7.4	100	85.2% - 100.0%	5	0.1% - 24.9%	1.05
45	Rv0140			0.79	0 (0-0)	0 (0-0)	0.5238	0.35 - 0.70	< 39.9	95.65	78.1% - 99.9%	9.524	1.2% - 30.4%	1.06
59	Rv2090			0.78	0 (0-0)	0 (0-0)	0.5238	0.35 - 0.70	< 7.2	95.65	78.1% - 99.9%	9.524	1.2% - 30.4%	1.06
64	Rv3307			0.78	0 (0-0)	0 (0-0)	0.5238	0.35 - 0.70	< 6.6	95.65	78.1% - 99.9%	9.524	1.2% - 30.4%	1.06
N30	Rv2654c (TB7.7)			0.8	0 (0-0)	0 (0-0)	0.5235	0.34 - 0.71	< 2	84.21	60.4% - 96.6%	21.05	6.1% - 45.6%	1.07
50	Rv0753c			0.82	0 (0-0)	0 (0-0)	0.5197	0.35 - 0.69	> 14.4	8.696	1.1% - 28.0%	95.24	76.2% - 99.9%	1.83
63	Rv3223c			0.82	0 (0-0)	0 (0-0)	0.5197	0.35 - 0.69	> 17.7	8.696	1.1% - 28.0%	95.24	76.2% - 99.9%	1.83
12	Rv2662			0.21	0 (0-0)	0 (0-0)	0.5185	0.34 - 0.69	> 4.2	8.696	1.1% - 28.0%	95	75.1% - 99.8%	1.74
53	Rv1130			0.84	0 (0-0)	0 (0-0)	0.5176	0.34 - 0.69	> 18.7	8.696	1.1% - 28.0%	95.24	76.2% - 99.9%	1.83
N20	Rv2989			0.88	0(0-0)	0 (0-0)	0.5169	0.29 - 0.75	< 77.9	100	85.2% - 100.0%	11.11	0.3% - 48.3%	1.13
N5	Rv0711-N			0.91	0(0-0)	0 (0-0)	0.5152	0.29 - 0.74	> 7.4	13.64	2.9% - 34.9%	88.89	51.8% - 99.7%	1.23
31	Rv1734c			0.88	0 (0-0)	0 (0-0)	0.5135	0.34 - 0.68	> 13	13.04	2.8% - 33.6%	90.48	69.6% - 98.8%	1.37
N24	Rv3840			0.91	0(0-0)	0 (0-0)	0.5121	0.28 - 0.74	< 9.4	91.3	72.0% - 98.9%	11.11	0.3% - 48.3%	1.03
N29	Rv2653c			0.91	0 (0-116)	4 (0-67.3)	0.5092	0.33 - 0.69	> 2.0	52.17	30.6% - 73.2%	57.89	33.5% - 79.8%	1.24
N36	Rv2661c			0.91	0(0-0)	0 (0-0)	0.5092	0.33 - 0.69	< 13.8	91.3	72.0% - 98.9%	10.53	1.3% - 33.1%	1.02
N8	Rv1528			0.94	0(0-0)	0 (0-0)	0.5072	0.28 - 0.73	> 4.6	13.04	2.8% - 33.6%	88.89	51.8% - 99.7%	1.17
N15	Rv2383c-N			0.94	0(0-0)	0 (0-0)	0.5072	0.28 - 0.73	> 6.1	13.04	2.8% - 33.6%	88.89	51.8% - 99.7%	1.17
N23	Rv3710			0.95	0(0-0)	0 (0-0)	0.5072	0.28 - 0.73	> 9.0	13.04	2.8% - 33.6%	88.89	51.8% - 99.7%	1.17
N27	Rv0569			0.9	0 (0-0)	0 (0-0)	0.5069	0.32 - 0.68	< 1.9	91.3	72.0% - 98.9%	10.53	1.3% - 33.1%	1.02
3	Rv2628			0.95	0 (0-15.8)	0 (0-17.0)	0.5065	0.33 - 0.68	> 30.4	21.74	7.5% - 43.7%	95	75.1% - 99.9%	4.35
N7	Rv0839			0.98	0(0-0)	0 (0-0)	0.5051	0.28 - 0.73	< 17.9	90.91	70.8% - 98.9%	11.11	0.3% - 48.3%	1.02
11	Rv0569			0.96	0 (0-0)	0 (0-0)	0.5043	0.33 - 0.68	< 11.3	86.96	66.4% - 97.2%	15	3.2% - 37.9%	1.02
27	Rv570-N			0.97	0 (0-0)	0 (0-0)	0.5031	0.33 - 0.68	< 9.1	91.3	72.0% - 98.9%	14.29	3.0% - 36.3%	1.07
N9	Rv1908-C			0.98	0(0-0)	0 (0-0)	0.5024	0.27 - 0.73	> 8.9	13.04	2.8% - 33.6%	88.89	51.8% - 99.7%	1.17
N21	Rv3229			0.98	0(0-0)	0 (0-0)	0.5024	0.27 - 0.73	> 9.6	13.04	2.8% - 33.6%	88.89	51.8% - 99.7%	1.17
N22	Rv3654			0.98	0(0-0)	0 (0-0)	0.5024	0.27 - 0.73	> 9.7	13.04	2.8% - 33.6%	88.89	51.8% - 99.7%	1.17
9	Rv2627c			0.98	0 (0-0)	0 (0-0)	0.5022	0.33 - 0.68	< 10.0	95.65	78.1% - 99.9%	5	0.1% - 24.9%	1.01
44	Rv2005c			0.98	0 (0-0)	0 (0-0)	0.5022	0.33 - 0.68	< 11.3	91.3	72.0% - 98.9%	10	1.2% - 31.7%	1.01
10	Rv0440 (HSP65)			0.1	0 (0-0)	0(0-0)	0.5016	0.35 - 0.65	< 10.0	95.65	78.1% - 99.9%	4.878	0.6% - 16.5%	1.01
30	Rv0574c			0.99	0 (0-0)	0 (0-0)	0.501	0.33 - 0.67	< 6.1	95.65	78.1% - 99.9%	4.762	0.1% - 23.8%	1
61	Rv2466c			0.99	0 (0-0)	0 (0-0)	0.501	0.33 - 0.67	< 5.9	95.65	78.1% - 99.9%	4.762	0.1% - 23.8%	1
62	Rv3054c			0.99	0 (0-0)	0 (0-0)	0.501	0.33 - 0.67	< 5.1	95.65	78.1% - 99.9%	4.762	0.1% - 23.8%	1
47	Rv0251c			1	0 (0-0)	0 (0-0)	0.5	0.33 - 0.67	> 21.9	8.696	1.1 - 28.0%	95.24	76.2% - 99.9%	1.83
